# Supplementary material for: Molecularly Imprinted Polymer-Based Electrochemical Sensor for the Detection of Azoxystrobin in Aqueous Media
Source: Polymers (Basel). 2024 May 14;16(10):1394. doi: 10.3390/polym16101394 (PMC11125202; doi:10.3390/polym16101394)
Supplement: Supplementary file 1 [file polymers-16-01394-s001.zip]

Archive with 1 entries (1 files):
- polymers-2964378-supplementary.pdf
